# Supplementary material for: MicroRNAs Participate in Morphological Acclimation of Sugar Beet Roots to Nitrogen Deficiency
Source: Int J Mol Sci. 2024 Aug 20;25(16):9027. doi: 10.3390/ijms25169027 (PMC11354532; doi:10.3390/ijms25169027)
Supplement: Supplementary file 1 [file ijms-25-09027-s001.zip]

Archive with 1 entries (1 files):
- ijms-3153439-supplementary.xlsx
