# Supplementary material for: MicroRNAs Participate in Morphological Acclimation of Sugar Beet Roots to Nitrogen Deficiency
Source: Int J Mol Sci. 2024 Aug 20;25(16):9027. doi: 10.3390/ijms25169027 (PMC11354532; doi:10.3390/ijms25169027)
Supplement: Supplementary file 1 [file ijms-25-09027-s001.zip › ijms-3153439-supplementary.xlsx]

## Sheet: Supplementary Table 1
Table S1 Data output quality and filtering
Sample	Reads	Bases	Error rate	Q20	Q30	GC content	total reads	low quality	5’adapter contamine	3’adapter null or insert null	with ployA/T/G/C	clean reads
CV_R1	16258407	0.813G	0.0001	0.9944	0.9838	0.4938	16258407 (100.00%)	17517 (0.11%)	15404 (0.09%)	954310 (5.87%)	53469 (0.33%)	15217695 (93.60%)
CV_R2	14578867	0.729G	0.0001	0.9945	0.984	0.496	14578867 (100.00%)	14189 (0.10%)	13996 (0.10%)	894290 (6.13%)	43208 (0.30%)	13613177 (93.38%)
CV_R3	11021095	0.551G	0	0.9982	0.9945	0.5002	11021095 (100.00%)	2146 (0.02%)	11734 (0.11%)	275887 (2.50%)	35990 (0.33%)	10695338 (97.04%)
N_R1	13207730	0.660G	0.0001	0.9975	0.9922	0.5078	13207730 (100.00%)	3925 (0.03%)	14402 (0.11%)	476264 (3.61%)	51715 (0.39%)	12661424 (95.86%)
N_R2	12272843	0.614G	0.0001	0.9959	0.9854	0.492	12272843 (100.00%)	7301 (0.06%)	15367 (0.13%)	194962 (1.59%)	71801 (0.59%)	11983412 (97.64%)
N_R3	15041915	0.752G	0.0001	0.9941	0.9828	0.4922	15041915 (100.00%)	16810 (0.11%)	14222 (0.09%)	1098411 (7.30%)	77191 (0.51%)	13835268 (91.98%)

## Sheet: Supplementary Table 2
Table S2 Differential microRNAs
sRNA	log2FoldChange	pval	padj	significant
ath-miR156a-3p	0.70412	0.056721	0.2387	FALSE
ath-miR156a-5p	0.59782	0.001954	0.020021	TRUE
ath-miR156g	0.46604	0.32574	0.6059	FALSE
ath-miR156j	NA	NA	NA	NA
ath-miR157a-5p	-0.61368	0.19184	0.48233	FALSE
ath-miR157d	0.47763	0.32694	0.6059	FALSE
ath-miR158a-3p	0.058703	0.84908	NA	FALSE
ath-miR159a	0.36615	0.16523	0.47681	FALSE
ath-miR159b-3p	0.36296	0.21328	0.48233	FALSE
ath-miR159c	0.2941	0.33715	0.6059	FALSE
ath-miR160a-3p	NA	NA	NA	NA
ath-miR160a-5p	-0.26742	0.3421	0.6059	FALSE
ath-miR162a-3p	-0.89454	1.5686e-09	7.9213e-08	TRUE
ath-miR162a-5p	-0.46165	0.29295	0.58389	FALSE
ath-miR164a	-0.71668	0.0076511	0.048298	TRUE
ath-miR164c-5p	-0.79858	0.0062301	0.048298	TRUE
ath-miR165a-3p	0.17755	0.62337	0.80524	FALSE
ath-miR166a-3p	0.067843	0.62841	0.80524	FALSE
ath-miR167a-5p	0.0097963	0.95685	0.96097	FALSE
ath-miR167c-5p	NA	NA	NA	NA
ath-miR167d	0.47917	0.009225	0.054808	TRUE
ath-miR168a-3p	0.41324	0.34375	0.6059	FALSE
ath-miR168a-5p	0.24726	0.1557	0.47236	FALSE
ath-miR169h	NA	NA	NA	NA
ath-miR170-3p	NA	NA	NA	NA
ath-miR171a-3p	-0.23193	0.58907	NA	FALSE
ath-miR171b-3p	0.20801	0.65015	NA	FALSE
ath-miR172a	0.8377	0.038899	0.17858	TRUE
ath-miR172c	0.28946	0.49886	0.73022	FALSE
ath-miR172e-3p	NA	NA	NA	NA
ath-miR2111a-5p	NA	NA	NA	NA
ath-miR319a	0.64716	0.0019823	0.020021	TRUE
ath-miR319c	0.27076	0.35629	0.60992	FALSE
ath-miR390a-5p	-0.20214	0.66045	0.80524	FALSE
ath-miR393a-5p	0.42674	0.33566	NA	FALSE
ath-miR394a	1.2509	0.0001491	0.0037649	TRUE
ath-miR395a	-0.4793	0.29483	0.58389	FALSE
ath-miR395b	NA	NA	NA	NA
ath-miR396a-3p	0.56253	0.0027046	0.024833	TRUE
ath-miR396a-5p	0.071373	0.59176	0.78642	FALSE
ath-miR396b-5p	-0.11067	0.22622	0.49081	FALSE
ath-miR397a	-1.7529	7.206e-05	0.002426	TRUE
ath-miR398a-3p	0.16662	0.716	0.81254	FALSE
ath-miR398b-3p	-0.1721	0.69201	0.80524	FALSE
ath-miR403-3p	-0.32185	0.18271	0.48233	FALSE
ath-miR408-3p	0.48861	0.052948	0.23251	FALSE
ath-miR414	NA	NA	NA	NA
ath-miR5024-5p	0.12276	0.54822	NA	FALSE
ath-miR5658	-0.30135	0.43806	NA	FALSE
ath-miR8175	0.021547	0.96097	0.96097	FALSE
ath-miR827	-1.1126	0.00094151	0.015849	TRUE
novel_1	0.35654	0.47803	0.73022	FALSE
novel_104	-0.13764	0.50571	NA	FALSE
novel_105	0.64132	0.19825	0.48233	FALSE
novel_106	0.56612	0.2284	0.49081	FALSE
novel_107	-0.53131	0.2479	0.51624	FALSE
novel_108	-0.77067	0.12337	0.39871	FALSE
novel_11	-0.15317	0.70732	0.81181	FALSE
novel_111	-0.44809	0.34794	0.6059	FALSE
novel_112	-0.22364	0.6329	0.80524	FALSE
novel_113	0.86305	0.085837	0.32725	FALSE
novel_115	-0.71335	0.0055157	0.046424	TRUE
novel_116	-0.65863	0.17313	0.48233	FALSE
novel_12	-0.56947	0.00020144	0.004069	TRUE
novel_126	0.094981	0.60056	NA	FALSE
novel_130	-0.60318	0.21049	0.48233	FALSE
novel_131	0.38095	0.40587	0.68322	FALSE
novel_133	0.2	0.42981	NA	FALSE
novel_134	-0.6642	0.12632	0.39871	FALSE
novel_137	0.32294	0.49421	0.73022	FALSE
novel_138	-0.33909	0.43749	0.71268	FALSE
novel_139	-0.66865	0.12064	0.39871	FALSE
novel_141	-0.038856	0.93839	0.95734	FALSE
novel_144	0.094981	0.60056	NA	FALSE
novel_145	0.20337	0.68582	0.80524	FALSE
novel_148	-0.080959	0.81228	0.87276	FALSE
novel_15	0.032217	0.8971	0.92457	FALSE
novel_150	-0.041324	0.89092	0.92457	FALSE
novel_152	1.5183	0.0015555	0.020021	TRUE
novel_154	-0.23884	0.54409	0.75609	FALSE
novel_155	-0.22943	0.55808	0.75609	FALSE
novel_156	0.098165	0.83493	0.88766	FALSE
novel_16	-0.72819	0.0071169	0.048298	TRUE
novel_19	-0.076274	0.87904	0.92457	FALSE
novel_20	-0.26723	0.082825	0.32725	FALSE
novel_25	0.18575	0.649	0.80524	FALSE
novel_27	0.7126	0.087483	0.32725	FALSE
novel_29	0.37286	0.43345	0.71268	FALSE
novel_30	0.30579	0.52893	0.75609	FALSE
novel_35	-0.15614	0.67937	0.80524	FALSE
novel_36	0.13221	0.76915	0.84654	FALSE
novel_39	0.12814	0.78107	0.84826	FALSE
novel_40	2.478	1.5587e-09	7.9213e-08	TRUE
novel_41	0.17368	0.54297	0.75609	FALSE
novel_42	-0.14349	0.7711	0.84654	FALSE
novel_43	-0.17372	0.67492	0.80524	FALSE
novel_47	0.6785	0.15901	0.47236	FALSE
novel_49	NA	NA	NA	NA
novel_5	0.46068	0.3142	0.6059	FALSE
novel_50	0.10327	0.76845	0.84654	FALSE
novel_52	NA	NA	NA	NA
novel_53	0.25816	0.49861	0.73022	FALSE
novel_54	-0.12827	0.67597	0.80524	FALSE
novel_57	-0.28436	0.55072	0.75609	FALSE
novel_58	0.44459	0.20308	0.48233	FALSE
novel_59	-0.61388	0.2149	0.48233	FALSE
novel_60	-0.79916	0.10484	0.37818	FALSE
novel_61	NA	NA	NA	NA
novel_65	-0.26066	0.56146	0.75609	FALSE
novel_73	-1.0563	0.013247	0.074333	TRUE
novel_74	-0.90457	0.018633	0.099049	TRUE
novel_78	0.6095	0.19906	0.48233	FALSE
novel_79	0.57638	0.25045	0.51624	FALSE
novel_80	0.75823	0.11643	0.39871	FALSE
novel_81	-0.33005	0.46012	0.73022	FALSE
novel_82	-1.0979	0.028525	0.13719	TRUE
novel_83	-1.3015	0.0074686	0.048298	TRUE
novel_85	-0.3044	0.4967	0.73022	FALSE
novel_86	0.58476	0.18733	0.48233	FALSE
novel_9	-0.27413	0.48591	0.73022	FALSE
novel_91	-0.24456	0.36263	NA	FALSE
novel_93	-0.22008	0.54479	NA	FALSE
novel_94	-0.19535	0.69363	0.80524	FALSE
novel_95	0.86669	0.021359	0.10786	TRUE
novel_97	0.097418	0.74807	NA	FALSE
novel_98	-1.556	0.0015946	0.020021	TRUE

## Sheet: Supplementary Table 3
Table S3 Primers
Names	Primer sequences	Applications
U6 QF	5'-CTCGCTTCGGCAGCACA-3'	U6 primers
U6 QR	5'-AACGCTTCACGAATTTGCGT-3'
miR394a-N	5'-GTCGTATCCAGTGCAGGGTCCGAGGTATTCGCACTGGATACGACGGAGGT-3'	Reverse transcription primers
miR156a-5p-N	5'-GTCGTATCCAGTGCAGGGTCCGAGGTATTCGCACTGGATACGACGTGCTC-3'
miR319a-N	5'-GTCGTATCCAGTGCAGGGTCCGAGGTATTCGCACTGGATACGACAGGGAG-3'
miR167d-N	5'-GTCGTATCCAGTGCAGGGTCCGAGGTATTCGCACTGGATACGACCCAGAT-3'
miR397a-N	5'-GTCGTATCCAGTGCAGGGTCCGAGGTATTCGCACTGGATACGACCATCAA-3'
miR162a-3p-N	5'-GTCGTATCCAGTGCAGGGTCCGAGGTATTCGCACTGGATACGACCTGGAT-3'
miR394a-QF	5'-CGCGTTGGCATTCTGTCC-3'	qRT-PCR primers
miR394a-QR	5'-AGTGCAGGGTCCGAGGTATT-3'
miR156a-5p-QF	5'-CGCGCGTGACAGAAGAGAGT-3
miR156a-5p-QR	5'-AGTGCAGGGTCCGAGGTATT-3'
miR319a-QF	5'-CGCGTTGGACTGAAGGGAG-3'
miR319a-QR	5'-AGTGCAGGGTCCGAGGTATT-3
miR167d-QF	5'-CGTGAAGCTGCCAGCATG-3'
miR167d-QR	5'-AGTGCAGGGTCCGAGGTATT-3'
miR397a-QF	5'-GCGTCATTGAGTGCAGCG-3'
miR397a-QR	5'-AGTGCAGGGTCCGAGGTATT-3'
miR162a-3p-QF	5'-CGCGTCGATAAACCTCTGC-3'
miR162a-3p-QR	5'-AGTGCAGGGTCCGAGGTATT-3'
pCAMBIA1300-35S-bvg-MIR156a-F	5'-GAGCTCGGTACCCGGGGATCCCATTATTCTTTAGGGTTTTTTTTTCTTCCCATCAATTATGC-3'	MIR156a primers
pCAMBIA1300-35S-bvg-MIR156a-R	5'-TGCCTGCAGGTCGACTCTAGATGAGAAGGAGAAAGGGAGAGAAGGG-3'
pCAMBIA1300-35S-STTM-miR156a-5p-F	5'-TACCCGGGGATCCGTGCTCACTCCTATCTTCTGTCAGTTG-3'	STTM-miR156a primers
pCAMBIA1300-35S-STTM-miR156a-5p-R	5'-GGTCGACTCTAGATGACAGAAGATAGGAGTGAGCACATT-3'

## Sheet: Supplementary Table 4
Table S4 MicroRNAs and their regulatory networks
miRNA	target_mRNA	target_gene
ath-miR156a-5p	XM_010674387.2	104889216
ath-miR156a-5p	XM_010677198.2	104891496
ath-miR156a-5p	XM_010681696.2	104895242
ath-miR156a-5p	XM_010681697.2	104895242
ath-miR156a-5p	XM_010682348.2	104895762
ath-miR156a-5p	XM_010682347.2	104895762
ath-miR156a-5p	XM_010684453.2	104897554
ath-miR156a-5p	XM_010684451.2	104897554
ath-miR156a-5p	XM_010684449.2	104897554
ath-miR156a-5p	XM_010684424.2	104897537
ath-miR156a-5p	XM_010684425.2	104897537
ath-miR156a-5p	XM_010684450.2	104897554
ath-miR156a-5p	XM_010684452.2	104897554
ath-miR156a-5p	XM_010669328.2	104884642
ath-miR397a	XM_010692622.2	104904387
ath-miR397a	XM_010692589.2	104904359
ath-miR397a	XM_010691796.2	104903698
ath-miR397a	XM_019251696.1	104904379
ath-miR397a	XM_010678055.2	104892204
ath-miR397a	XM_010680045.2	104893909
ath-miR397a	XM_010681442.2	104895043
ath-miR397a	XM_010685563.2	104898475
ath-miR397a	XM_010687313.1	104900001
ath-miR397a	XM_010687416.1	104900077
ath-miR397a	XM_010687584.2	104900210
ath-miR397a	XM_010687585.2	104900211
ath-miR397a	XM_010687417.2	104900080
ath-miR397a	XM_019250672.1	104898478
ath-miR397a	XM_019251034.1	104900210
ath-miR394a	XM_010684444.2	104897552
ath-miR394a	XM_019250446.1	104897552
ath-miR827	XM_010678262.2	104892355
ath-miR827	XM_010678263.2	104892355
ath-miR162a-3p	XM_010688228.2	104900702
ath-miR319a	XM_010688809.2	104901261
ath-miR319a	XM_010688810.2	104901261
ath-miR319a	XM_010691445.2	104903419
ath-miR164c-5p	XM_010677172.1	104891476
ath-miR164c-5p	XM_010680181.2	104894023
ath-miR164c-5p	XM_010694961.2	104906228
ath-miR164c-5p	XM_010667878.2	104883369
ath-miR164c-5p	XM_010667879.2	104883369
ath-miR164c-5p	XM_010667880.2	104883369
ath-miR396a-5p	XM_019248427.1	109134603
ath-miR164c-5p	XM_010677172.1	104891476
ath-miR164c-5p	XM_010680181.2	104894023
ath-miR396a-5p	XM_010680163.2	104894011
ath-miR396a-5p	XM_010685553.2	104898465
ath-miR396a-5p	XM_010685554.2	104898465
ath-miR396a-5p	XM_010667847.2	104883343
ath-miR396a-5p	XM_010667960.2	104883432
ath-miR164a	XM_010675124.2	104889808
ath-miR164a	XM_010675123.2	104889808
ath-miR164a	XM_010677172.1	104891476
ath-miR164a	XM_010680181.2	104894023
ath-miR164a	XM_010667878.2	104883369
ath-miR164a	XM_010667879.2	104883369
ath-miR164a	XM_010667880.2	104883369
ath-miR172a	XM_010694790.2	104906078
ath-miR172a	XM_010694787.2	104906078
ath-miR172a	XM_010694788.2	104906078
ath-miR172a	XM_010694786.2	104906078
ath-miR172a	XM_010698067.2	104908895
ath-miR172a	XM_010669665.2	104884957
